# Supplementary material for: Prediction of Bending Properties for 3D-Printed Carbon Fibre/Epoxy Composites with Several Processing Parameters Using ANN and Statistical Methods
Source: Polymers (Basel). 2022 Sep 4;14(17):3668. doi: 10.3390/polym14173668 (PMC9459871; doi:10.3390/polym14173668)
Supplement: Supplementary file 1 [file polymers-14-03668-s001.zip]

Archive with 1 entries (1 files):
- polymers-1861082-supplementary.pdf
